# Supplementary material for: NiS2/NiS/Mn2O3 Nanofibers with Enhanced Oxygen Evolution Reaction Activity
Source: Molecules. 2024 Aug 17;29(16):3892. doi: 10.3390/molecules29163892 (PMC11357288; doi:10.3390/molecules29163892)
Supplement: Supplementary file 1 [file molecules-29-03892-s001.zip]

Archive with 1 entries (1 files):
- molecules-3096895-supplementary.pdf
